# Supplementary material for: HSP47 Increases the Expression of Type I Collagen in Fibroblasts through IRE1α Activation, XBP1 Splicing, and Nuclear Translocation of β-Catenin
Source: Cells. 2024 Mar 17;13(6):527. doi: 10.3390/cells13060527 (PMC10969015; doi:10.3390/cells13060527)
Supplement: Supplementary file 1 [file cells-13-00527-s001.zip]

Archive with 1 entries (1 files):
- cells-2801017-supplementary.pdf
